# Supplementary material for: Mucus Release and Airway Constriction by TMEM16A May Worsen Pathology in Inflammatory Lung Disease
Source: Int J Mol Sci. 2021 Jul 22;22(15):7852. doi: 10.3390/ijms22157852 (PMC8346050; doi:10.3390/ijms22157852)
Supplement: Supplementary file 1 [file ijms-22-07852-s001.zip]

Archive with 1 entries (1 files):
- ijms-1281166-supplementary.pdf
